# Supplementary material for: Characterization of Salmonella Isolates from Various Geographical Regions of the Caucasus and Their Susceptibility to Bacteriophages
Source: Viruses. 2020 Dec 10;12(12):1418. doi: 10.3390/v12121418 (PMC7764154; doi:10.3390/v12121418)
Supplement: Supplementary file 1 [file viruses-12-01418-s001.zip]

Archive with 3 entries (3 files):
- Table S1.xlsx
- Table S2.pdf
- Table S3.pdf
