# Supplementary material for: Characterization of Salmonella Isolates from Various Geographical Regions of the Caucasus and Their Susceptibility to Bacteriophages
Source: Viruses. 2020 Dec 10;12(12):1418. doi: 10.3390/v12121418 (PMC7764154; doi:10.3390/v12121418)
Supplement: Supplementary file 1 [file viruses-12-01418-s001.zip › Table S1.xlsx]

## Sheet: Sheet1
N	Isolate ID	Isolation date	Isolation place	Isolation source	Serotype	Genotype	Antimicrobial Resistance Profile	Number of Classes of AMsa	GEC_vB_B1	Mix_BTR2	Mix_BTR1	Mix_BTR3	GEC_vB_GOT	GEC_vB_N6	GEC_vB_N7	GEC_vB_N5	GEC_vB_N3	GEC_vB_NS7	GEC_vB_B3	GEC_vB_BS	GEC_vB_MG	GEC_vB_N8	Phage susceptibility x=14
																							Not active	Active
1	6	2016	RCHID Georgia	faecal sample	S. Typhimurium	rPc.13	S3	1	TV	TV	OL	OL	SCL	OL	OL	OL	SCL	SCL	SCL	SCL	R	SCL	1	14
2	45	2016	RCHID Georgia	faecal sample	S. Typhimurium	rPc.11	Sensitive	0	CL	OL	OL	OL	R	OL	OL	TV	SCL	CL	SCL	CL	R	SCL	2	13
3	49	2016	NICH Armenia	faecal sample	S. Enteritidis	rPc.14	NAL, S3	2	SCL	SCL	SCL	TV	CL	SCL	SCL	R	CL	SCL	SCL	SCL	TV	CL	1	14
4	60	2012	NICH Armenia	faecal sample	S. Typhimurium	rPc.1	AMP, CRO, NAL	3	OL	R	R	R	R	CL	TV	R	OL	CL	CL	CL	OL	OL	5	10
5	69	2006	NICH Armenia	faecal sample	S. Typhimurium	rPc.1	AMP, CRO, NAL	3	OL	R	R	R	CL	R	R	R	TV	CL	OL	OL	TV	TV	6	9
6	104	2016	RCHID Georgia	faecal sample	S. Enteritidis	rPc.14	AMP, AUG*, CRO, S3	4	CL	TV	TV	TV	OL	SCL	OL	OL	OL	CL	CL	CL	CL	CL	0	15
7	105	2011	NICH Armenia	faecal sample	S. Enteritidis	rPc.7	AMP, AUG*, CRO, NAL	4	R	R	R	R	CL	R	R	R	CL	R	TV	R	R	CL	10	5
8	115	2011	NICH Armenia	faecal sample	S. Typhimurium	rPc.1	AMP, AUG*, CRO, CIP*, NAL	4	SCL	R	R	R	CL	SCL	R	R	SCL	SCL	OL	SCL	R	SCL	6	9
9	117	2016	RCHID Georgia	faecal sample	S. Typhimurium	rPc.7	Sensitive	0	CL	R	R	TV	TV	TV	R	R	CL	CL	CL	CL	OL	CL	4	11
10	126	2011	NICH Armenia	faecal sample	S. Enteritidis	rPc.14	AMP, AUG*, CRO, NAL, T/S, S3	5	OL	TV	R	R	TV	TV	TV	TV	OL	CL	TV	CL	CL	OL	2	13
11	191	2014	RCHID Georgia	faecal sample	S. Enteritidis	rPc.14	S3	1	SCL	OL	SCL	OL	SCL	OL	OL	TV	OL	OL	R	R	R	R	4	11
12	232	2015	RCHID Georgia	faecal sample	S. Enteritidis	rPc.14	Sensitive	0	CL	CL	TV	TV	OL	R	R	OL	CL	CL	CL	CL	CL	CL	2	13
13	240	2014	RCHID Georgia	faecal sample	S. Enteritidis	rPc.21	Sensitive	0	CL	OL	SCL	TV	CL	TV	TV	TV	CL	CL	CL	CL	CL	CL	0	15
14	241	2014	RCHID Georgia	faecal sample	S. Enteritidis	rPc.10	S3	1	OL	OL	OL	R	OL	TV	TV	R	OL	OL	R	R	R	R	6	9
15	256	2014	RCHID Georgia	faecal sample	S. Typhimurium	rPc.10	Sensitive	0	OL	OL	OL	R	OL	R	R	R	OL	OL	R	R	R	R	8	7
16	261	2016	RCHID Georgia	faecal sample	S. Enteritidis	rPc.18	NAL	1	CL	SCL	OL	TV	SCL	SCL	TV	TV	SCL	CL	CL	CL	OL	SCL	0	15
17	310	2016	RCHID Georgia	faecal sample	S. Typhimurium	rPc.9	Sensitive	0	CL	TV	TV	TV	R	SCL	TV	R	CL	CL	CL	CL	CL	CL	2	13
18	311	2016	RCHID Georgia	faecal sample	S. Typhimurium	rPc.7	AMP, AUG*, NAL, C, S3	5	CL	SCL	TV	TV	SCL	SCL	R	R	CL	CL	CL	CL	TV	CL	2	13
19	375	2016	RCHID Georgia	faecal sample	S. Enteritidis	rPc.12	Sensitive	0	CL	TV	TV	SCL	TV	SCL	SCL	R	CL	CL	CL	CL	R	CL	2	13
20	386	2016	RCHID Georgia	faecal sample	S. Typhimurium	rPc.8	S3	1	CL	SCL	SCL	CL	CL	CL	SCL	R	CL	CL	CL	CL	CL	CL	1	14
21	399	2014	RCHID Georgia	faecal sample	S. Enteritidis	rPc.14	Sensitive	0	CL	CL	CL	OL	OL	OL	OL	OL	CL	CL	CL	CL	CL	CL	0	15
22	407	2016	RCHID Georgia	faecal sample	S. Enteritidis	rPc.15	NAL	1	CL	SCL	SCL	SCL	SCL	OL	OL	OL	SCL	CL	CL	CL	CL	CL	0	15
23	422	2014	RCHID Georgia	faecal sample	S. Typhimurium	rPc.8	S3	1	SCL	SCL	TV	TV	R	SCL	TV	R	CL	CL	CL	CL	TV	CL	2	13
24	478	2016	NICH Armenia	faecal sample	Salmonella spp.	rPc.14	AMP, AUG*, CIP*, NAL	3	R	R	R	R	TV	R	R	R	OL	R	R	R	R	R	12	3
25	588	2016	NICH Armenia	faecal sample	S. Enteritidis	rPc.14	AMP, CIP*, NAL, SM*,T/S, S3	4	OL	CL	TV	TV	CL	CL	OL	TV	CL	CL	CL	CL	TV	CL	0	15
26	641	2016	RCHID Georgia	faecal sample	S. Typhimurium	rPc.18	Sensitive	0	R	OL	OL	TV	OL	TV	TV	TV	CL	CL	OL	CL	R	CL	2	13
27	645	2006	NICH Armenia	faecal sample	S. Typhimurium	rPc.6	AMP, AUG*, CRO, NAL	4	CL	R	R	R	CL	TV	TV	R	OL	CL	CL	CL	TV	OL	4	11
28	678	2011	NICH Armenia	faecal sample	S. Typhimurium	rPc.1	AMP, AUG*, CRO, NAL	4	TV	TV	TV	R	R	TV	TV	R	TV	CL	TV	TV	OL	OL	3	12
29	684	2012	NICH Armenia	faecal sample	Salmonella spp.	rPc.1	AMP, CRO, NAL	3	OL	OL	TV	TV	OL	TV	TV	R	TV	CL	TV	OL	TV	OL	1	14
30	765	2016	RCHID Georgia	faecal sample	S. Enteritidis	rPc.14	NAL	1	OL	CL	CL	TV	CL	CL	TV	TV	CL	CL	CL	CL	OL	CL	0	15
31	827	2016	NICH Armenia	faecal sample	S. Typhimurium	rPc.1	NAL	1	CL	TV	TV	R	CL	OL	R	R	CL	OL	OL	OL	R	R	5	10
32	966	2016	NICH Armenia	faecal sample	S. Enteritidis	rPc.14	CIP*, NAL	1	CL	CL	CL	R	SCL	CL	OL	R	CL	CL	CL	CL	R	CL	3	12
33	1017	2014	NICH Armenia	faecal sample	S. Enteritidis	rPc.14	NAL	1	R	R	R	R	CL	R	R	R	TV	R	TV	TV	CL	CL	8	7
34	1039	2013	NICH Armenia	faecal sample	S. Enteritidis	rPc.14	S3	1	R	R	OL	OL	OL	SCL	R	R	R	OL	CL	R	R	R	8	7
35	1051	2012	NICH Armenia	faecal sample	S. Typhimurium	rPc.1	AMP, CRO, NAL	3	OL	R	R	R	OL	TV	TV	TV	SCL	TV	TV	TV	OL	TV	3	12
36	1150	2015	RCHID Georgia	faecal sample	S. Typhimurium	rPc.21	AMP, AUG*, SM, T/S, S3	4	CL	SCL	SCL	SCL	CL	CL	SCL	R	CL	CL	CL	CL	CL	CL	1	14
37	1214	2013	NICH Armenia	faecal sample	S. Typhimurium	rPc.1	AMP, AUG*, CRO, AZI, NAL	5	CL	OL	TV	R	CL	OL	R	R	CL	SCL	CL	SCL	TV	OL	3	12
38	1320	2014	NICH Armenia	faecal sample	S. Typhimurium	rPc.1	AMP, AUG*, CRO, NAL, S3	5	TV	TV	TV	R	CL	OL	R	R	CL	R	OL	OL	R	R	6	9
39	1328	2013	NICH Armenia	faecal sample	S. Typhimurium	rPc.1	AMP, AUG, CRO, CIP*, NAL	4	CL	R	R	R	CL	R	R	TV	CL	CL	CL	SCL	R	R	7	8
40	1338	2016	NICH Armenia	faecal sample	S. Enteritidis	rPc.14	S3	1	SCL	SCL	SCL	TV	CL	SCL	TV	R	CL	CL	CL	CL	R	CL	2	13
41	1349	2012	NICH Armenia	faecal sample	S. Typhimurium	rPc.1	AMP, AUG*, CRO, NAL	4	SCL	R	R	R	CL	R	R	R	OL	CL	CL	CL	CL	R	7	8
42	1367	2016	NICH Armenia	faecal sample	S. Enteritidis	rPc.14	S3	1	TV	SCL	CL	R	OL	SCL	OL	R	CL	CL	CL	CL	OL	CL	2	13
43	1468	2016	NICH Armenia	faecal sample	S. Enteritidis	rPc.14	S3	1	OL	TV	TV	OL	CL	OL	OL	R	CL	CL	CL	CL	OL	CL	1	14
44	1722	2013	NICH Armenia	faecal sample	S. Typhimurium	rPc.1	AMP, AUG*, CIP*, NAL, TE, C, T/S, S3	6	SCL	R	R	R	CL	R	R	R	OL	OL	SCL	SCL	R	CL	7	8
45	1726	2013	NICH Armenia	faecal sample	S. Typhimurium	rPc.1	AMP, CRO, NAL	3	SCL	R	R	R	CL	R	R	R	SCL	R	TV	OL	R	SCL	8	7
46	2017	2013	NICH Armenia	faecal sample	S. Typhimurium	rPc.21	AMP, AUG*, CRO, NAL	4	R	TV	R	R	CL	R	R	R	SCL	R	OL	OL	R	OL	8	7
47	2024	2013	NICH Armenia	faecal sample	S. Typhimurium	rPc.7	AMP, NAL	2	CL	OL	OL	OL	SCL	SCL	R	R	CL	CL	CL	CL	R	CL	3	12
48	2208	2016	NICH Armenia	faecal sample	S. Typhimurium	rPc.1	Sensitive	0	TV	TV	R	R	CL	SCL	R	R	CL	CL	CL	CL	TV	CL	4	11
49	2324	2012	NICH Armenia	faecal sample	S. Typhimurium	rPc.1	AMP, AUG*, CRO, NAL	4	OL	OL	TV	TV	OL	TV	TV	R	CL	CL	OL	OL	OL	OL	1	14
50	2330	2012	NICH Armenia	faecal sample	S. Typhimurium	rPc.1	NAL, TE, C	3	TV	TV	R	R	OL	R	R	R	OL	CL	CL	CL	CL	CL	5	10
51	2503	2014	NICH Armenia	faecal sample	S. Typhimurium	rPc.7	AMP, AUG*, CRO, NAL	4	R	R	R	R	OL	R	R	R	OL	CL	SCL	CL	SCL	SCL	7	8
52	2642	2016	NICH Armenia	faecal sample	S. Typhimurium	rPc.1	Sensitive	0	R	TV	R	R	CL	R	R	R	CL	CL	CL	CL	R	CL	7	8
53	2730	2012	NICH Armenia	faecal sample	S. Typhimurium	rPc.1	AMP, AUG*, CRO, NAL	4	OL	CL	TV	TV	CL	TV	TV	TV	OL	CL	CL	CL	CL	CL	0	15
54	2963	2016	NICH Armenia	faecal sample	S. Enteritidis	rPc.2	NAL	1	SCL	TV	TV	R	CL	SCL	TV	R	CL	CL	SCL	CL	CL	CL	2	13
55	3017	2013	NICH Armenia	faecal sample	S. Enteritidis	rPc.7	AMP, AUG*, CRO, CIP*, NAL	4	CL	R	R	R	CL	R	R	R	CL	SCL	SCL	SCL	TV	CL	6	9
56	3040	2014	NICH Armenia	faecal sample	S. Typhimurium	rPc.1	AMP, AUG, CRO, AZI*, NAL, SM, TE, C, T/S, S3	9	OL	TV	R	R	OL	R	R	R	OL	TV	SCL	SCL	R	R	7	8
57	3109	2013	NICH Armenia	faecal sample	S. Typhimurium	rPc.22	AMP, AUG*, CRO, CIP*, NAL	4	TV	TV	R	R	OL	R	R	R	OL	R	SCL	SCL	CL	CL	6	9
58	3128	2012	NICH Armenia	faecal sample	S. Typhimurium	rPc.1	AMP, AUG*, CRO, NAL	4	R	R	R	R	OL	R	R	R	CL	CL	OL	SCL	CL	CL	7	8
59	3175	2014	NICH Armenia	faecal sample	S. Typhimurium	rPc.7	AMP, AUG*, CRO, AZI*, CIP*, NAL	5	OL	TV	R	R	SCL	R	R	R	CL	OL	OL	SCL	R	CL	6	9
60	3194	2012	NICH Armenia	faecal sample	S. Typhimurium	rPc.7	AMP, AUG*, CRO, AZI*, CIP*, NAL	5	R	R	TV	R	SCL	R	R	R	CL	OL	R	OL	R	R	9	6
61	3246	2014	NICH Armenia	faecal sample	S. Typhimurium	rPc.7	AMP, AUG, CRO, AZI, CIP*, NAL, SM, TE, C, T/S, S3	9	R	R	R	R	CL	R	R	R	CL	R	R	TV	R	SCL	10	5
62	3406	2012	NICH Armenia	faecal sample	S. Typhimurium	rPc.1	AMP, AUG*, CRO, AZI*, CIP*, NAL	5	SCL	R	R	R	CL	R	R	R	SCL	CL	OL	SCL	R	OL	7	8
63	3725	2014	NICH Armenia	faecal sample	S. Typhimurium	rPc.3	AMP, AUG, CRO, AZI*, NAL, SM*, TE*, C, T/S, S3	9	SCL	TV	TV	R	CL	R	R	R	CL	TV	TV	TV	R	SCL	5	10
64	3854	2012	NICH Armenia	faecal sample	S. Typhimurium	rPc.1	AMP, AUG, CRO, CIP*, NAL, C, S3	6	TV	TV	TV	TV	CL	R	R	R	CL	TV	TV	SCL	SCL	CL	3	12
65	3889	2013	NICH Armenia	faecal sample	S. Typhimurium	rPc.4	AMP, AUG, CRO, CIP*, NAL, SM*, TE, C, S3	8	R	R	R	R	CL	R	R	R	CL	R	R	TV	TV	R	10	5
66	3972	2013	NICH Armenia	faecal sample	S. Enteritidis	rPc.14	Sensitive	0	SCL	R	R	R	CL	CL	TV	R	SCL	CL	CL	CL	R	CL	5	10
67	4216	2011	NICH Armenia	faecal sample	S. Typhimurium	rPc.1	AMP, AUG*, CRO, NAL	4	OL	R	R	R	TV	TV	TV	TV	TV	CL	CL	CL	OL	CL	3	12
68	4649	2016	NICH Armenia	faecal sample	Salmonella spp.	rPc.19	CIP, NAL, SM, TE, S3	4	OL	TV	TV	TV	OL	TV	R	R	OL	TV	CL	OL	TV	R	3	12
69	4970	2016	NICH Armenia	faecal sample	S. Enteritidis	rPc.19	CIP, NAL, SM, TE, S3	4	OL	OL	TV	TV	OL	TV	TV	R	OL	R	OL	CL	R	R	4	11
70	5048	2011	NICH Armenia	faecal sample	S. Typhimurium	rPc.1	AMP, CRO, CIP*, NAL	3	OL	R	R	R	CL	TV	TV	R	CL	CL	CL	CL	OL	CL	4	11
71	5064	2016	NICH Armenia	faecal sample	S. Typhimurium	rPc.1	SM, TE, S3	3	OL	CL	TV	TV	TV	TV	TV	TV	CL	CL	CL	CL	CL	OL	0	15
72	5084	2011	NICH Armenia	faecal sample	S. Typhimurium	rPc.1	AMP, AUG*, CRO, CIP*, NAL	4	CL	R	R	R	CL	TV	TV	TV	OL	CL	CL	CL	TV	OL	3	12
73	5703	2012	NICH Armenia	faecal sample	S. Typhimurium	rPc.21	AMP, AUG*, CRO, CIP*, NAL	4	TV	R	R	R	CL	TV	CL	R	SCL	SCL	SCL	SCL	SCL	SCL	4	11
74	5730	2012	NICH Armenia	faecal sample	S. Typhimurium	rPc.1	AMP, AUG*, CRO, CIP*, NAL	4	TV	R	R	R	CL	R	R	R	SCL	R	TV	TV	SCL	CL	7	8
75	5923	2011	NICH Armenia	faecal sample	Salmonella spp.	rPc.5	AMP, AUG, AZI, CIP*, NAL, SM, C, T/S, S3	7	OL	OL	OL	TV	R	TV	R	R	R	CL	OL	CL	CL	OL	4	11
76	5943	2013	NICH Armenia	faecal sample	S. Typhimurium	rPc.7	AMP, AUG, CRO, CIP*, NAL	4	R	R	R	R	CL	R	R	R	SCL	R	SCL	SCL	SCL	SCL	8	7
77	5962	2012	NICH Armenia	faecal sample	S. Enteritidis	rPc.1	AMP, AUG, CRO, CIP*, NAL, SM, TE, C, S3	8	OL	OL	OL	R	OL	SCL	R	R	CL	CL	CL	CL	R	CL	4	11
78	6004	2013	NICH Armenia	faecal sample	S. Typhimurium	rPc.1	AMP, AUG*, CRO, CIP*, NAL, T/S, S3	5	TV	R	R	R	CL	R	R	TV	CL	SCL	SCL	SCL	SCL	CL	5	10
79	6059	2016	NICH Armenia	faecal sample	S. Enteritidis	rPc.17	AMP, NAL, C	3	OL	TV	TV	TV	CL	OL	CL	TV	OL	CL	OL	CL	TV	OL	0	15
80	6187	2016	NICH Armenia	faecal sample	S. Enteritidis	rPc.16	AMP*, TE, C	3	TV	TV	TV	TV	TV	TV	OL	OL	CL	OL	OL	OL	R	TV	1	14
81	6892	2012	NICH Armenia	faecal sample	S. Enteritidis	rPc.14	CIP*, NAL	1	OL	SCL	CL	OL	CL	CL	OL	TV	CL	CL	CL	CL	R	CL	1	14
82	7160	2013	NICH Armenia	faecal sample	S. Enteritidis	rPc.14	AMP, NAL	2	TV	TV	SCL	SCL	OL	CL	TV	TV	CL	SCL	R	TV	R	R	3	12
83	7187	2013	NICH Armenia	faecal sample	S. Typhimurium	rPc.14	AMP*, NAL, SM*, TE, T/S, S3	5	OL	R	R	R	SCL	R	R	R	SCL	TV	OL	OL	R	CL	7	8
84	7201	2016	NICH Armenia	faecal sample	S. Enteritidis	rPc.14	AMP, AUG*, CRO, NAL	4	SCL	OL	OL	R	CL	CL	OL	TV	CL	CL	CL	OL	OL	CL	1	14
85	7484	2016	NICH Armenia	faecal sample	S. Enteritidis	rPc.14	AMP*	1	SCL	SCL	SCL	TV	OL	OL	TV	CL	CL	CL	OL	CL	SCL	CL	0	15
86	7687	2013	NICH Armenia	faecal sample	S. Enteritidis	rPc.14	Sensitive	0	TV	TV	TV	R	CL	CL	CL	TV	CL	CL	CL	CL	OL	CL	1	14
87	8011	2014	NICH Armenia	faecal sample	S. Typhimurium	rPc.1	AMP, AUG*, CRO, AZI*, CIP*, NAL, T/S, S3	6	TV	R	R	R	CL	R	R	R	CL	SCL	SCL	SCL	R	CL	7	8
88	8019	2012	NICH Armenia	faecal sample	S. Typhimurium	rPc.1	AMP, AUG*, CRO, AZI*, NAL	5	CL	TV	TV	TV	CL	TV	TV	TV	TV	CL	OL	CL	TV	OL	0	15
89	8130	2014	NICH Armenia	faecal sample	S. Typhimurium	rPc.1	AMP, AUG*, CRO, NAL	4	R	R	R	R	CL	R	R	R	CL	R	TV	TV	R	CL	9	6
90	8239	2015	NICH Armenia	faecal sample	S. Typhimurium	rPc.1	SM, TE, S3	3	R	TV	TV	TV	CL	R	R	R	CL	CL	CL	CL	TV	CL	4	11
91	N89	2011	NICH Armenia	faecal sample	Salmonella spp.	rPc.20	SM, C	2	R	TV	R	R	CL	R	R	R	R	R	R	R	R	R	12	3
	Abbreviations: AM - antimicrobial, AMP – ampicillin, AUG - amoxicillin+clavulanic acid, AZI - azithromycin, C - chloramphenicol, CIP -ciprofloxacin, CRO - ceftriaxone, NAL – nalidixic acid, SM - streptomycin, TE - tetracycline, T/S - trimethoprim-sulfamethoxazole, S3 - sulfonamides;
	a Number of classes of AMs to which the isolate showed resistant or intermediate phenotype;
	* Intermediate susceptibility to AM agent;
	Abbreviations for phage susceptibility : CL – Confluent Lysis on the spot, SCL – Semi-confluent Lysis on the spot, OL – Opaque lysis, TV - Countable number of phage plaques on the spot, R- resistance, uninterrupted bacterial growth on the spot.
